# Supplementary material for: Understanding Chilling Injury and Sugar Metabolism-Related Genes and Metabolites in ‘Red Haven’ Peaches
Source: Plants (Basel). 2025 Jul 10;14(14):2133. doi: 10.3390/plants14142133 (PMC12298410; doi:10.3390/plants14142133)
Supplement: Supplementary file 1 [file plants-14-02133-s001.zip]

Archive with 1 entries (1 files):
- plants-3714218-supplementary.pdf
